# Supplementary material for: Good Practices in Sponge Natural Product Studies: Revising Vouchers with Isomalabaricane Triterpenes
Source: Mar Drugs. 2022 Mar 4;20(3):190. doi: 10.3390/md20030190 (PMC8955210; doi:10.3390/md20030190)
Supplement: Supplementary file 1 [file marinedrugs-20-00190-s001.zip]

Archive with 1 entries (1 files):
- marinedrugs-1626357-supplementary.pdf
